# Supplementary material for: Nazo, the Drosophila homolog of the NBIA-mutated protein–c19orf12, is required for triglyceride homeostasis
Source: PLoS Genet. 2024 Feb 9;20(2):e1011137. doi: 10.1371/journal.pgen.1011137 (PMC10883546; doi:10.1371/journal.pgen.1011137)
Supplement: S1 File — (XLSX) [file pgen.1011137.s010.xlsx]

## Sheet: Sheet1
genes downregulated in nazo/CG3740 mutants
Gene	log2Foldchange
CG34212	-7.696
CG33109	-5.822
lcs	-5.51
CG43680	-5.431
Dscam4	-5.239
CG13947	-4.854
LysD	-4.8
CG4563	-3.755
antdh	-3.754
CG30289	-3.722
Nazo	-3.578
LysB	-3.575
LysP	-3.54
CG42821	-3.538
nAChRalpha3	-3.499
Btnd	-3.375
LysC	-3.35
CG30486	-3.343
CG43120	-3.113
asRNA:CR45714	-3.057
phr	-3.043
lncRNA:CR43459	-2.957
Tektin-C	-2.875
Cyp6a20	-2.87
antr	-2.818
Mal-B1	-2.772
alpha-Man-Ic	-2.736
Ir76a	-2.691
fit	-2.684
tut	-2.674
CG42822	-2.622
CG13059	-2.61
CG12009	-2.591
CG18788	-2.481
CG34256	-2.447
mael	-2.403
lncRNA:CR45635	-2.358
CG32984	-2.352
CG15153	-2.329
Ir85a	-2.318
CG34211	-2.298
Lsp1gamma	-2.265
IM2	-2.256
CG11619	-2.221
Jon99Fii	-2.212
smp-30	-2.211
Dhc36C	-2.194
CG6271	-2.175
CG10725	-2.165
lncRNA:CR46123	-2.149
Acbp3	-2.131
CG7017	-2.1
AttD	-2.093
Cul6	-2.083
CG32506	-2.068
eIF4E6	-2.064
lncRNA:CR44641	-2.051
Rhp	-2.05
CG44142	-2.038
Cys	-2.033
GNBP-like3	-2.022
CG15695	-2.017
CG34166	-1.994
DptA	-1.982
CG13946	-1.969
DptB	-1.961
HipHop	-1.96
LysE	-1.954
Acbp6	-1.954
CG15199	-1.942
CG11192	-1.92
deltaTry	-1.914
CG33460	-1.914
nxf2	-1.903
CG43165	-1.902
CG11700	-1.871
CG14115	-1.863
Ugt35A1	-1.858
CG9593	-1.834
Alp2	-1.815
5-HT2A	-1.783
TyrR	-1.776
Vmat	-1.769
CG42561	-1.768
CG8369	-1.754
asRNA:CR45192	-1.739
CG11470	-1.736
CG16826	-1.725
Sid	-1.723
CG34227	-1.723
nAChRalpha4	-1.721
CG43773	-1.701
CG10031	-1.696
CG15202	-1.685
DNaseII	-1.683
Amyrel	-1.683
CG5348	-1.674
CG14797	-1.664
CG32564	-1.662
Mis12	-1.64
qvr	-1.633
CG13728	-1.625
Jon25Biii	-1.623
IM23	-1.617
CG12995	-1.59
fs(1)Yb	-1.579
CG5961	-1.577
CG16704	-1.573
Cht7	-1.568
Ada	-1.557
CG10559	-1.539
CG33258	-1.535
CG45080	-1.533
Gba1b	-1.529
Tsf1	-1.526
phu	-1.505
nmdyn-D7	-1.496
LysS	-1.492
CG9119	-1.489
CG3604	-1.488
Trh	-1.482
eyg	-1.475
Scp2	-1.469
Cpr73D	-1.462
zyd	-1.455
CG31041	-1.451
CG33282	-1.45
CG17108	-1.443
Cpr62Ba	-1.435
lncRNA:CR45570	-1.433
tej	-1.432
CG32437	-1.431
CG40470	-1.41
lncRNA:CR44310	-1.386
CG9826	-1.385
CG16713	-1.383
CG11029	-1.38
Obp56e	-1.376
lncRNA:CR44640	-1.375
Yp3	-1.365
CG11438	-1.363
CG4880	-1.36
CR43364	-1.357
scra	-1.355
CG3085	-1.355
Or2a	-1.355
CG16723	-1.352
Cyp6a18	-1.349
Galk	-1.348
CG4269	-1.347
CG7768	-1.341
CG42324	-1.332
fs(1)Ya	-1.323
Oat	-1.315
VhaAC39-2	-1.311
PH4alphaSG2	-1.297
CG14626	-1.296
RpS5b	-1.29
Idgf5	-1.288
tobi	-1.287
Cht2	-1.287
CG4734	-1.282
CG32379	-1.282
CG4210	-1.28
CG9682	-1.279
CG8708	-1.277
CG31207	-1.259
CG14868	-1.256
Phae2	-1.253
CG31664	-1.253
Twdlbeta	-1.251
arg	-1.245
del	-1.245
Jon99Cii	-1.244
Alp13	-1.243
lncRNA:CR44775	-1.237
CG10154	-1.23
Cyp9f3	-1.229
CG2233	-1.226
CG6985	-1.225
CG7296	-1.216
Jon66Ci	-1.214
Pgant8	-1.211
Nse1	-1.211
Sdic2	-1.209
CG8654	-1.202
asRNA:CR45141	-1.202
GstE5	-1.201
CG11034	-1.199
CG4078	-1.187
CG30427	-1.187
sens	-1.186
CG3703	-1.176
CG15629	-1.171
Ptp10D	-1.166
Glt	-1.164
Nepl3	-1.163
DNAlig3	-1.161
CG13075	-1.152
beta4GalNAcTB	-1.151
Lip3	-1.15
CG14823	-1.148
CG18600	-1.146
CG18107	-1.146
lncRNA:CR44526	-1.141
GstO1	-1.135
IM4	-1.132
CG17556	-1.126
ssp7	-1.126
CG18067	-1.125
CG15067	-1.124
GstE13	-1.122
CR17024	-1.122
CG32444	-1.11
Ctr1B	-1.109
CG43920	-1.109
CREG	-1.106
CG7675	-1.106
insv	-1.103
CG44013	-1.102
Dronc	-1.099
Mpcp1	-1.099
CG34290	-1.098
CG18748	-1.088
CG6012	-1.088
Gbp3	-1.085
nesd	-1.082
MtnA	-1.078
CG3819	-1.074
Sardh	-1.072
Clect27	-1.066
CG7179	-1.066
unc-13	-1.065
lds	-1.065
Gba1a	-1.051
CG34330	-1.05
Mip	-1.05
CG6125	-1.05
Prat2	-1.047
mwh	-1.046
CG14120	-1.044
GstD8	-1.028
CG3906	-1.026
DIP-epsilon	-1.024
CG10918	-1.023
esn	-1.012
PH4alphaEFB	-1.01
DNApol-alpha180	-1.002
