# Supplementary material for: Nazo, the Drosophila homolog of the NBIA-mutated protein–c19orf12, is required for triglyceride homeostasis
Source: PLoS Genet. 2024 Feb 9;20(2):e1011137. doi: 10.1371/journal.pgen.1011137 (PMC10883546; doi:10.1371/journal.pgen.1011137)
Supplement: S2 File — (XLSX) [file pgen.1011137.s011.xlsx]

## Sheet: Sheet1
genes upregulated in nazo/CG3740 mutants
Gene	log2Foldchange
CG13313	5.806
CG11893	5.721
asRNA:CR45822	5.667
CG32581	5.621
asRNA:CR45600	5.54
lectin-24A	5.12
CG4650	4.26
CG3397	4.117
CG18446	4.075
CG43295	3.791
Cpr66Cb	3.759
Hsp70Ba	3.686
CG7900	3.253
l(2)01289	3.225
Npc2c	3.073
CG6912	3.006
mthl8	2.947
CAH5	2.905
Cyp4d1	2.898
frm	2.676
ush	2.669
lncRNA:CR45138	2.655
CG33926	2.584
CG6296	2.571
CG31741	2.54
Arr1	2.537
Oseg5	2.502
CG31019	2.483
CG33346	2.475
MtnE	2.443
tum	2.331
MtnD	2.326
CG6738	2.306
GILT3	2.29
CR46027	2.283
CG42399	2.268
Jon65Aii	2.263
lncRNA:CR44138	2.253
CG18179	2.251
lncRNA:CR43973	2.223
CG17570	2.171
m	2.169
CG34138	2.127
CG32816	2.115
CG30054	2.11
ABCA	2.074
Cpr78Ca	2.068
Cpr49Ae	2.05
Spn43Aa	2.04
CG4830	2.038
CG2121	2.036
CG42364	2.029
CG12744	2.015
CG42825	2.01
CG12224	2.008
CG31464	1.956
CG43055	1.928
CG31446	1.926
CG15431	1.901
CG17110	1.878
asRNA:CR45044	1.846
CG14695	1.844
CG31380	1.843
CG3635	1.836
asRNA:CR45835	1.79
CR33013	1.776
CG34382	1.734
Spn38F	1.727
CG17752	1.686
MFS12	1.678
CG18853	1.656
Ugt37A1	1.656
CG14499	1.65
CG3009	1.635
rau	1.619
lncRNA:CR45048	1.596
Drsl2	1.593
CG4842	1.591
CG40298	1.565
CG8012	1.551
APC7	1.536
CG18744	1.534
CG4630	1.532
CG13676	1.53
CG12057	1.515
MtnB	1.499
CG12512	1.488
CG13293	1.486
CG34291	1.477
Cpr50Ca	1.469
CG33339	1.466
Pde9	1.456
CR44383	1.456
Ca-Ma2d	1.442
Sfp33A3	1.437
CG1139	1.434
CG30091	1.43
AANATL2	1.42
Fst	1.399
Osi15	1.395
Kif3C	1.394
Ssl2	1.384
CG44006	1.381
Gld	1.374
CG43291	1.359
CG15254	1.357
shd	1.333
ninaD	1.327
CG11425	1.317
Cyp4g1	1.303
Rab26	1.299
RYa-R	1.297
CG43402	1.292
D2hgdh	1.274
CG6277	1.268
CG33965	1.261
CG11550	1.259
hpRNA:CR33940	1.256
CG7912	1.25
CG11899	1.242
Ir25a	1.242
CG16904	1.239
FASN3	1.232
CG4080	1.231
CG34057	1.228
CG7881	1.227
l(3)02640	1.226
CG17816	1.221
CG5550	1.218
Lip1	1.204
CG9812	1.2
CG12194	1.189
CG3036	1.185
Tina-1	1.177
CG10175	1.173
CG32641	1.171
pst	1.165
CG14500	1.165
CG34215	1.164
CG17999	1.152
CG6472	1.149
Nha2	1.147
Acp54A1	1.143
Cht5	1.136
Amy-d	1.133
CG12934	1.132
CG13067	1.128
CG7720	1.111
CG30008	1.111
Oseg4	1.1
IntS9	1.098
CG40006	1.097
lncRNA:CR43952	1.096
rtet	1.095
lncRNA:CR44024	1.092
CG14205	1.083
FucTC	1.077
CG4835	1.071
Crys	1.069
CG11911	1.068
CG43367	1.062
Ect3	1.056
CG31436	1.05
CG18586	1.049
CG6983	1.048
CG8661	1.031
CG1698	1.024
CG12655	1.018
Rgk2	1.017
MtnC	1.012
CG10051	1.005
CG10943	1.003
CG10383	1.002
Ugt302E1	1.001
