# Supplementary material for: Nazo, the Drosophila homolog of the NBIA-mutated protein–c19orf12, is required for triglyceride homeostasis
Source: PLoS Genet. 2024 Feb 9;20(2):e1011137. doi: 10.1371/journal.pgen.1011137 (PMC10883546; doi:10.1371/journal.pgen.1011137)
Supplement: S3 File — (XLSX) [file pgen.1011137.s012.xlsx]

## Sheet: Sheet1
Downregulated Genes -GO Molecular Function
Term	P-value	Adjusted P-value	Odds Ratio	Combined Score	Genes
acetyl-CoA C-acyltransferase Activity (GO:0003988)	0.0721398	0.705436	15.9895	42.0387	SCP2
Long-Chain Fatty Acid Binding (GO:0036041)	0.0950155	0.705436	11.4199	26.8792	SCP2
C-acyltransferase Activity (GO:0016408)	0.12828	0.705436	7.99271	16.4134	SCP2
fatty-acyl-CoA Binding (GO:0000062)	0.149777	0.705436	6.65992	12.6446	SCP2
Transaminase Activity (GO:0008483)	0.160326	0.705436	6.14731	11.2529	OAT
Pyridoxal Phosphate Binding (GO:0030170)	0.220942	0.810119	4.20477	6.34861	OAT
Glutathione Transferase Activity (GO:0004364)	0.295035	0.927253	2.95771	3.61037	GSTO1
Cholesterol Binding (GO:0015485)	0.464549	0.999996	1.62794	1.24813	SCP2
Sterol Binding (GO:0032934)	0.521572	0.999996	1.3747	0.894807	SCP2
Acyltransferase Activity, Transferring Groups Other Than Amino-Acyl Groups (GO:0016747)	0.550594	0.999996	1.26528	0.755065	SCP2
Hormone Activity (GO:0005179)	0.603482	0.999996	1.0914	0.551198	TRH
GTP Binding (GO:0005525)	0.919594	0.999996	0.395789	0.0331763	GBP3
Guanyl Ribonucleotide Binding (GO:0032561)	0.941339	0.999996	0.351363	0.0212407	GBP3
GTPase Activity (GO:0003924)	0.964158	0.999996	0.298859	0.0109082	GBP3
Ribonucleoside Triphosphate Phosphatase Activity (GO:0017111)	0.966355	0.999996	0.293229	0.0100356	GBP3
Zinc Ion Binding (GO:0008270)	0.986315	0.999996	0.23115	0.00318503	ADA
Transition Metal Ion Binding (GO:0046914)	0.996833	0.999996	0.171704	0.000544597	ADA
Purine Ribonucleoside Triphosphate Binding (GO:0035639)	0.997547	0.999996	0.164304	0.000403574	GBP3
Protein Homodimerization Activity (GO:0042803)	0.999772	0.999996	0.116931	2.66392e-05	GBP3
Sequence-Specific DNA Binding (GO:0043565)	0.999886	0.999996	0.107638	1.22225e-05	MAEL
DNA Binding (GO:0003677)	0.999976	0.999996	0.0905876	2.17624e-06	MAEL
RNA Binding (GO:0003723)	0.999996	0.999996	0.052666	2.10389e-07	NXF2
Upregulated Genes (GO Molecular Function)
Term	P-value	Adjusted P-value	Odds Ratio	Combined Score	Genes
Receptor Antagonist Activity (GO:0048019)	0.230745	0.985147	3.94598	5.78656	FST
Phosphotyrosine Residue Binding (GO:0001784)	0.289019	0.985147	3.01004	3.73625	SHD
Protein Phosphorylated Amino Acid Binding (GO:0045309)	0.325408	0.985147	2.59879	2.9176	SHD
GTP Binding (GO:0005525)	0.828852	0.985147	0.567225	0.106476	RAB26
Guanyl Ribonucleotide Binding (GO:0032561)	0.862762	0.985147	0.503558	0.0743337	RAB26
Microtubule Binding (GO:0008017)	0.877662	0.985147	0.475737	0.0620807	KIF3C
GTPase Activity (GO:0003924)	0.902807	0.985147	0.428315	0.0437936	RAB26
Ribonucleoside Triphosphate Phosphatase Activity (GO:0017111)	0.907017	0.985147	0.420246	0.0410134	RAB26
Tubulin Binding (GO:0015631)	0.941373	0.985147	0.351233	0.0212201	KIF3C
Zinc Ion Binding (GO:0008270)	0.95048	0.985147	0.331282	0.0168252	D2HGDH
Transition Metal Ion Binding (GO:0046914)	0.982238	0.985147	0.24609	0.00441046	D2HGDH
Purine Ribonucleoside Triphosphate Binding (GO:0035639)	0.985147	0.985147	0.235485	0.00352379	RAB26
