# Supplementary material for: Nazo, the Drosophila homolog of the NBIA-mutated protein–c19orf12, is required for triglyceride homeostasis
Source: PLoS Genet. 2024 Feb 9;20(2):e1011137. doi: 10.1371/journal.pgen.1011137 (PMC10883546; doi:10.1371/journal.pgen.1011137)
Supplement: S5 File — (XLSX) [file pgen.1011137.s014.xlsx]

## Sheet: Figure 2
Figure 2B
Area covered by lipid droplets (%)
Wildtype	nazo	CG3740	double mutant
37.23	0.68	31.553	0.703			WT vs nazo
44.58	0.298	16.025	0.278			P value	<0.0001
35.181	0.091	30.025	1.87			P value summary	****
42.295	0.076	23.571	1.111
31.511	0.913	32.95	0.167			WT vs double mutant
31.511		28.248				P value	<0.0001
						P value summary	****

## Sheet: Figure 3
Figure 3B
Area covered by lipid droplets(%)
Wildtype	nazo	CG3740	Double Mutant
37.23	0.913	30.025	6.41
42.546	1.599	23.78	2.581
44.58	2.125	47.677	1.223
35.181	0.882	23.571	0.703
42.295	1.324	28.248	0.278
	0.167	32.95
Figure 3E
Area Covered by lipid Droplets(%)
NazoMicroRNA/+	NP-Gal4/Nazo-microRNA	Wildtype	UAS-nazo/cyo;nazo/nazo	Rescue			nazoMicroRNA/+ vs Nap-Gal4/NazomicroRNA
31.179	0.991	32.699	8.504	31.412			P value	<0.0001
49.95	0.515	38.589	8.553	30.913			P value summary	****
20.195	1.236	41.937	7.346	28.934
37.267	0.557	33.133	14.038	32.732			Wildtype vs Rescue
31.484	2.177	31.616	13.315	21.214			P value	<0.0001
32.419	0.933	38.641		35.649			P value summary	****
	1.943
	1.639

## Sheet: Figure 4
Figure 4B
Area Covered by lipid droplets (%)
Wildtype	nazo	CG3740	Double Mutant			WT vs nazo
41.933	12.874	33.608	13.208			P value	0.0006
35.028	14.44	20.764	26.931			P value summary	***
37.085	8.323	18.763	18.917
69.333	7.763	20.764	18.232			WT vs CG3740
44.944	13.569	26.948	15.607			P value	0.0129
						P value summary	*
						WT vs double mutant
						P value	0.0034
						P value summary	**

## Sheet: Figure 6
Figure 6B
Area Covered by lipid Droplets(%)
Normal Food			High Fat food			High Fat chase							WT vs Nazo normal food
Wildtype	Nazo	double mutant	Wildtype	Nazo	double mutant	Wildtype	Nazo	double mutant					P value	<0.0001
24.021	1.898	2.3	91.66	86.445	89.155	20.502	0.592	3.2					P value summary	****
23.551	2.978	2.262	88.318	84.022	79.899	28.402	0.119	0.439					Wt vs Double mutant(Normal food)
26.617	2.769	5.203	95.758	90.837	88.723	25.809	0.766	2.121					P value	<0.0001
20.821	2.185	2.392	95.758	89.758	94.049	40.746	0.857	1.023					P value summary	****
39.023	0.977	2.602	89.324	87.62	95.821	25.545	0.908	0.075
			94.867		99.632								Wt vs Nazo(Highfat food)
			84.274		89.261								P value	0.1279
													P value summary	ns
													WT vs double mutant(High fat food)
													P value	0.8697
													P value summary	ns
													WT vs nazo(High fat chase)
													P value	<0.0001
													P value summary	****
													WT vs double mutant (Highfat chase)
													P value	<0.0001
													P value summary	****

## Sheet: Figure 7
Figure 7 C
Figure 7B
Area Covered by lipid droplets
Wildtype	NP-gal4/nazo microRNA	Np-gal4/brummer RNAi	NP-gal4/NazomicroRNA-BrummerRNAi	NP-Gal4/UAS-Plin2	NP-Gal4,Nazo-microRNA/UAS-Plin2			WT vs NP-gal4/nazo microRNA
48.951	1.017	86.752	59.447	98.83	81.945			P value	<0.0001
51.473	1.291	84.389	45.196	95.811	66.336			P value summary	****
43.77	6.179	77.305	62.723	89.145	65.316
52.343	2.803	75.358	56.885	79.789	68.324			Wt vs NP-gal4/NazomicroRNA-BrummerRNAi
43.16	7.188	86.752	64.695	90.633	61.122			P value	<0.0001
45.106	1.017		63.247					P value summary	****
								WT vs NP-Gal4,Nazo-microRNA/UAS-Plin2
								P value	<0.0001
								P value summary	****

## Sheet: S1 FIG
S1FIG G
Area covered by lipid droplets
Wildtype	Nazo
36.668	2.902			P value	0.0074
10.645	2.785			P value summary	**
9.964	1.226
33.529	5.815
22.836	6.375
15.38	5.176
9.177

## Sheet: S2 FIG
S2B Fig
Lipid droplet size
WT	nazo
0.008	0.002		P value	0.0003
0.01	0.002		P value summary	***
0.007	0.002
0.012	0.001
0.005	0.001
0.012	0.001

## Sheet: S4 FIG
Area Covered by lipid droplets(%)
Control	Actin-gal/nazoMicroRNA	NP-gal/nazomicroRNA	Elav-gal/nazo-microRNA	Mef2-gal4/nazo-microRNA
20.09	2.03	0.991	23.108	17.448
37.039	5.097	0.514	18.176	19.162
31.465	5.858	1.235	17.497	24.512
32.385	1.395	0.557	12.612	23.506
37.039	4.817	2.166	25.941	18.743
	5.009	1.636		37.039
		1.943

## Sheet: S5 FIG
S5C Fig.
WT	Nazo	(mm)	WT vs nazo
6.885	7.821		P value	0.8212
6.319	6.745		P value summary	ns
9.608	6.981
9.134	6.966
7.056	7.883
7.225	7.665
7.223	8.121
7.844	6.79
6.016	7.312
6.894	7.307
7.427	6.118
	8.327
S5F Fig.
WT	nazo	WT	Nazo
5Days		20days
0	0	11	12
5	4	22	11
3	3	10	24
2	2	0	12
1	2	11	18
4	1	18	32
3	0	8	11
6	1	7	22
5	0	2	21
2	1	5	20
1	1	15	45
1	1	8	33
		5	17
		11
		15

## Sheet: S6 FIG
S6B FIG
Area Covered by lipid Droplets(%)
Nazo-microRNA	Actin-Gal4/nazo-microRNA
60.126	15.86		P value	0.0005
45.519	21.569		P value summary	***
68.504	9.235
35.098	15.512
42.928	10.922

[truncated: 2 more sheets: S7 FIG, S9 FIG]
